# Supplementary material for: Protective Effects of Whey Protein Hydrolysate, Treadmill Exercise, and Their Combination against Scopolamine-Induced Cognitive Deficit in Mice
Source: Foods. 2023 Dec 10;12(24):4428. doi: 10.3390/foods12244428 (PMC10742977; doi:10.3390/foods12244428)
Supplement: Supplementary file 1 [file foods-12-04428-s001.zip]

Archive with 1 entries (1 files):
- foods-2742305-supplementary.pdf
